# Supplementary material for: Crosstalk between the Rod Outer Segments and Retinal Pigmented Epithelium in the Generation of Oxidative Stress in an In Vitro Model
Source: Cells. 2023 Aug 30;12(17):2173. doi: 10.3390/cells12172173 (PMC10487269; doi:10.3390/cells12172173)
Supplement: Supplementary file 1 [file cells-12-02173-s001.zip]

Archive with 1 entries (1 files):
- cells-2501034-supplementary.pdf
